# Supplementary material for: Emergence of KPC-113 and KPC-114 variants in ceftazidime-avibactam-resistant Klebsiella pneumoniae belonging to high-risk clones ST11 and ST16 in South America
Source: Microbiol Spectr. 2023 Sep 6;11(5):e00374-23. doi: 10.1128/spectrum.00374-23 (PMC10580961; doi:10.1128/spectrum.00374-23)
Supplement: TABLE S1 — Accession numbers, epidemiological data and resistome of K. pneumoniae strains belonging to ST11 and ST16 circulating in Brazil from 2006. [file spectrum.00374-23-s0003.xlsx]

## Sheet: Data set
Table S1 Accession numbers, epidemiological data and resistome of K. pneumoniae strains belonging to ST 11 and ST16 circulating in Brazil from 2006
GenBank accession	Strain name	Biosample	MLST	Isolation Source	Collection Year	blaKPC-2	blaKPC-113	blaKPC-114	blaCTX-M-14	blaCTX-M-15	blaCTX-M-2	blaCTX-M-8	blaLAP-2	blaOXA-1	blaOXA-2	blaOXA-9	blaSCO-1	blaSHV-145	blaSHV-182	blaSHV-11	blaTEM-1A	blaTEM-1B	blaTEM-1B	catA1	cmlA1	dfrA12	dfrA15	dfrA1	dfrA30	fosA5	fosA6	mph(A)	qacE	qnrB19	qnrE1	qnrS1	rmtB	sul1	sul2	sul3	tet(A)	tet(D)	tet(G)	oqxA_1	oqxB_1	aac(3)-Iia	aac(3)-Iia	aac(3)-Iid	aac(3)-Iva
GCA_900322625	Kp11_BRA4	SAMEA104703437	11	Human	2006	100									100				100			100		100					100		97		100					90.08			97.8			100	100	100
GCA_900322665	Kp11_BRA8	SAMEA104703441	11	Human	2006						100						100		100					100			100				97							100	100					100	100
GCA_900322615	Kp11_BRA3	SAMEA104703436	11	Human	2008						100				100				100			100									97							100						100	100	100
GCA_900322635	Kp11_BRA5	SAMEA104703438	11	Human	2008														100					100	100	100					97							100		100				100	100				99.87
GCA_900322645	Kp11_BRA6	SAMEA104703439	11	Human	2008	100					100								100								100				97								100					100	100
GCA_900322595	Kp11_BRA1	SAMEA104703434	11	Human	2010	100					100								100			100				100												100						100	100	100
GCA_900322605	Kp11_BRA2	SAMEA104703435	11	Human	2010	100							100						100									100			97					100		100	100		97.8	100		100	100
GCA_011037775.1	P22	SAMN10592684	11	Blood	2014	100					100				100				100			100		100					100		97							100			97.8			100	100	100
GCA_011037715.1	P12	SAMN10592682	11	Blood	2014	100													100										100		97		100											100	100
GCA_011037515.1	P64	SAMN10592692	11	Blood	2015	100									100				100			100		100					100		97		100					100			97.8			100	100	100
GCA_011037535.1	P66	SAMN10592693	11	Blood	2015	100					100				100	100			100			100		100							97	100						100	100		100			100	100	100
GCA_011037575.1	P41	SAMN10592689	11	Blood	2015	100				100			100	100					100												97	100				100		100			97.8			100	100		100
GCA_011037595.1	P40	SAMN10592688	11	Blood	2015	100								100					100			100		100					100		97							100			97.8			100	100	100
GCA_011037615.1	P36	SAMN10592687	11	Blood	2016	100									100	100			100			100		100		100					97	100						100						100	100	100
GCA_011037655.1	P26	SAMN10592685	11	Blood	2016	100					100				100	100			100			100		100		100					97	100						100						100	100	100
GCA_011037685.1	P77	SAMN10592694	11	Blood	2016	100			99.43	100			100	100					100			100		100							97	100				100	100	100			97.8		100	100	100	92.68
GCA_011037755.1	P19	SAMN10592683	11	Blood	2016	100					100				100				100			100		100					100		97							100			97.8			100	100	100
GCA_011037555.1	P62	SAMN10592690	11	Blood	2016	100				100			100						100												97	100				100		100			97.8			100	100		100
JAEDYS000000000	ONE211	SAMN17013615	11	Urban river water	2016	100									100					100			100	100					100		97							100						100	100	100
JAECUX000000000	ONE271	SAMN17023526	11	Urban river water	2016	100									100					100			100	100					100		97							100			97.8			100	100	100
JANTNP000000000	331	SAMN30273740	11	Anal swab	2020			100		100			100	100					100							100					97	100				100		100			97.8			100	100		100
GCA_011038395.1	P34	SAMN10592655	16	Blood	2014					100				100		100		100			100					100				99.05		100												100	100
GCA_011038415.1	P42	SAMN10592656	16	Blood	2014					100	100				100	100		100			100					100				99.05		100						100	100		97.8			100	100
GCA_011038455.1	P33	SAMN10592654	16	Blood	2014	100				100				100		100		100			100					100				99.05		100												100	100
GCA_011038475.1	P32	SAMN10592653	16	Blood	2014	100				100				100		100		100			100					100				99.05		100												100	100
GCA_011038295.1	P84	SAMN10592661	16	Blood	2015									100		100		100			100									99.05														100	100
GCA_011038335.1	P70	SAMN10592659	16	Blood	2015	100				100				100		100		100			100					100				99.05		100												100	100
GCA_011038355.1	P53	SAMN10592658	16	Blood	2015	100				100						95.88		100			99.19					100				99.05		100												100	100
GCA_011038365.1	P05	SAMN10592657	16	Blood	2015	100			100							.		100				100				100				99.05							100		100				100	100	100			100
GCA_011038495.1	P28	SAMN10592651	16	Blood	2015	100				100				100		100		100								100				99.05		100												100	100
GCA_011038515.1	P20	SAMN10592650	16	Blood	2015	100			100							100		100				100								99.05				100					100					100	100
GCA_011038155.1	HSP74	SAMN10592668	16	Blood	2016	100				100				100		100		100			100					100				99.05		100												100	100
GCA_011038175.1	HSP83	SAMN10592667	16	Blood	2016	100				100				100		100		100			100					100				99.05		100												100	100
GCA_011038195.1	HSP82	SAMN10592666	16	Blood	2016	100										100		100			100									99.05														100	100
GCA_011038215.1	HSP80	SAMN10592665	16	Blood	2016	100				100				100		100		100			99.19					100				99.05		100												100	100
GCA_011038235.1	HSP72	SAMN10592663	16	Blood	2016	100				100				100	100	100		100			100					100				99.05		100						100	100		97.8			100	100
GCA_011038255.1	HSP71	SAMN10592662	16	Blood	2016	100				100				100		100		100				100				100				99.05		100							100					100	100
GCA_011038265.1	HSP75	SAMN10592664	16	Blood	2016											100		100			100									99.05														100	100
GCA_013372785.1	LWI_ST16	SAMN14933142	16	Wound infection	2018	100								100				100												99.05											97.8			100	100
GCA_022209385.1	205	SAMEA5951328	16	Transplanted patient	2018	100						100				100		100			97.68								100	99.05			100		100									100	100
GCA_022209605.1	66c	SAMEA5951315	16	Transplanted patient	2018	100						100				100		100			97.68								100	99.05			100		100									100	100
GCA_022209965.1	47c	SAMEA5951300	16	Transplanted patient	2018	100						100				100		100			97.68								100	99.05			100		100									100	100
GCA_022209985.1	55c	SAMEA5951299	16	Transplanted patient	2018	100				100				100				100			.					100			100	99.05		100	100								97.8			100	100
GCA_022210205.1	34c	SAMEA5951287	16	Transplanted patient	2018	100						100				100		100			97.68								100	99.05			100		100									100	100
GCA_022210885.1	48c	SAMEA5951253	16	Transplanted patient	2018	100				100				100				100								100			100	99.05		100	100								97.8			100	100
GCA_021020975.1	L19	SAMN20793174	16	Blood	2020	100				100				100				100								100				99.05		100							100		97.8			100	100
JANLGR000000000	330	SAMN30219920	16	Blood	2020		100			100				100				100								100				99.05		100							100		97.8			100	100
[truncated: 9 more columns]

## Sheet: SNP_matrix_ST11
SNP matrix K. pneumoniae ST11
GenBank accession K. pnenumoniae ST11	JANTNP000000000	GCA_011037455.1	GCA_011037515.1	GCA_011037535.1	GCA_011037555.1	GCA_011037575.1	GCA_011037595.1	GCA_011037615.1	GCA_011037655.1	GCA_011037685.1	GCA_011037715.1	GCA_011037755.1	GCA_011037775.1	GCA_900322595.1	GCA_900322605.1	GCA_900322615.1	GCA_900322625.1	GCA_900322635.1	GCA_900322645.1	GCA_900322665.1	JAEDYS000000000	JAECUX000000000
JANTNP000000000	0	1777	1785	1756	54	36	1753	1755	1750	245	1766	1773	1802	1785	1766	1779	1757	1596	1779	1742	1773	1781
GCA_011037455.1	1777	0	84	71	1763	1745	58	72	65	1892	43	74	111	1823	155	1819	60	1650	154	113	76	94
GCA_011037515.1	1785	84	0	75	1771	1753	64	72	69	1900	75	66	101	1831	161	1827	52	1656	160	119	68	82
GCA_011037535.1	1756	71	75	0	1742	1724	47	11	8	1871	60	65	102	1802	132	1798	51	1629	131	90	67	85
GCA_011037555.1	54	1763	1771	1742	0	22	1739	1741	1736	193	1752	1759	1788	1771	1752	1765	1743	1582	1765	1728	1759	1771
GCA_011037575.1	36	1745	1753	1724	22	0	1721	1723	1718	213	1734	1741	1770	1753	1734	1747	1725	1564	1747	1710	1741	1753
GCA_011037595.1	1753	58	64	47	1739	1721	0	48	41	1868	47	52	89	1801	131	1797	38	1626	130	89	54	72
GCA_011037615.1	1755	72	72	11	1741	1723	48	0	9	1870	61	66	101	1801	131	1797	52	1626	132	91	66	82
GCA_011037655.1	1750	65	69	8	1736	1718	41	9	0	1865	54	59	96	1796	126	1792	45	1623	125	84	61	79
GCA_011037685.1	245	1892	1900	1871	193	213	1868	1870	1865	0	1881	1888	1917	1904	1881	1900	1872	1711	1893	1857	1888	1902
GCA_011037715.1	1766	43	75	60	1752	1734	47	61	54	1881	0	63	100	1812	144	1808	49	1639	143	102	65	83
GCA_011037755.1	1773	74	66	65	1759	1741	52	66	59	1888	63	0	37	1819	149	1815	40	1645	148	107	56	74
GCA_011037775.1	1802	111	101	102	1788	1770	89	101	96	1917	100	37	0	1852	182	1848	77	1676	185	144	91	105
GCA_900322595.1	1785	1823	1831	1802	1771	1753	1801	1801	1796	1904	1812	1819	1852	0	1820	48	1803	1591	1827	1790	1819	1835
GCA_900322605.1	1766	155	161	132	1752	1734	131	131	126	1881	144	149	182	1820	0	1816	133	1641	158	118	149	165
GCA_900322615.1	1779	1819	1827	1798	1765	1747	1797	1797	1792	1900	1808	1815	1848	48	1816	0	1799	1587	1823	1786	1815	1831
GCA_900322625.1	1757	60	52	51	1743	1725	38	52	45	1872	49	40	77	1803	133	1799	0	1630	132	91	42	60
GCA_900322635.1	1596	1650	1656	1629	1582	1564	1626	1626	1623	1711	1639	1645	1676	1591	1641	1587	1630	0	1652	1615	1646	1656
GCA_900322645.1	1779	154	160	131	1765	1747	130	132	125	1893	143	148	185	1827	158	1823	132	1652	0	69	150	168
GCA_900322665.1	1742	113	119	90	1728	1710	89	91	84	1857	102	107	144	1790	118	1786	91	1615	69	0	109	127
JAEDYS000000000	1773	76	68	67	1759	1741	54	66	61	1888	65	56	91	1819	149	1815	42	1646	150	109	0	20
JAECUX000000000	1781	94	82	85	1771	1753	72	82	79	1902	83	74	105	1835	165	1831	60	1656	168	127	20	0
min: 8 max: 1917
Percentage of reference genome covered by all isolates:	91.84
positions was found in all analyzed genomes	4863799
Size of reference genome:	5295517

## Sheet: SNP_matrix_ST16
SNP matrix K. pneumoniae ST16
GenBank accesion K. pnenumoniae ST16	JANLGR000000000	GCA_011038155.1	GCA_011038175.1	GCA_011038195.1	GCA_011038215.1	GCA_011038235.1	GCA_011038255.1	GCA_011038265.1	GCA_011038295.1	GCA_011038335.1	GCA_011038355.1	GCA_011038365.1	GCA_011038395.1	GCA_011038415.1	GCA_011038455.1	GCA_011038475.1	GCA_011038495.1	GCA_011038515.1	GCA_013372785.1	GCA_021020975.1	GCA_022209385.1	GCA_022209605.1	GCA_022209965.1	GCA_022209985.1	GCA_022210205.1	GCA_022210885.1
JANLGR000000000	0	118	93	106	176	100	92	117	91	95	91	100	89	96	88	93	95	89	134	83	125	131	122	116	117	110
GCA_011038155.1	118	0	49	56	132	52	46	11	47	51	47	54	45	48	44	49	47	51	134	111	127	131	124	118	119	112
GCA_011038175.1	93	49	0	37	89	19	23	48	12	14	12	37	8	15	7	12	26	26	111	86	102	108	99	93	94	87
GCA_011038195.1	106	56	37	0	120	44	36	55	35	39	35	50	33	40	32	37	37	39	124	99	115	121	112	106	107	100
GCA_011038215.1	176	132	89	120	0	102	106	131	95	97	95	120	91	98	90	95	109	109	194	169	185	191	182	176	177	170
GCA_011038235.1	100	52	19	44	102	0	30	51	19	21	19	44	15	14	14	19	33	33	118	93	109	115	106	100	101	94
GCA_011038255.1	92	46	23	36	106	30	0	47	21	25	21	36	19	26	18	23	25	25	110	85	101	105	98	92	93	86
GCA_011038265.1	117	11	48	55	131	51	47	0	46	50	46	53	44	47	43	48	46	50	133	110	126	132	123	117	118	111
GCA_011038295.1	91	47	12	35	95	19	21	46	0	14	4	35	8	15	7	12	24	24	109	84	100	106	97	91	92	85
GCA_011038335.1	95	51	14	39	97	21	25	50	14	0	14	39	10	17	9	14	28	28	113	88	104	110	101	95	96	89
GCA_011038355.1	91	47	12	35	95	19	21	46	4	14	0	35	8	15	7	12	24	24	109	84	100	106	97	91	92	85
GCA_011038365.1	100	54	37	50	120	44	36	53	35	39	35	0	33	40	32	37	37	33	116	93	109	115	106	100	101	94
GCA_011038395.1	89	45	8	33	91	15	19	44	8	10	8	33	0	11	1	6	22	22	107	82	98	104	95	89	90	83
GCA_011038415.1	96	48	15	40	98	14	26	47	15	17	15	40	11	0	10	15	29	29	114	89	105	111	102	96	97	90
GCA_011038455.1	88	44	7	32	90	14	18	43	7	9	7	32	1	10	0	5	21	21	106	81	97	103	94	88	89	82
GCA_011038475.1	93	49	12	37	95	19	23	48	12	14	12	37	6	15	5	0	26	26	111	86	102	108	99	93	94	87
GCA_011038495.1	95	47	26	37	109	33	25	46	24	28	24	37	22	29	21	26	0	28	111	86	104	110	101	95	96	89
GCA_011038515.1	89	51	26	39	109	33	25	50	24	28	24	33	22	29	21	26	28	0	107	82	98	104	95	89	90	83
GCA_013372785.1	134	134	111	124	194	118	110	133	109	113	109	116	107	114	106	111	111	107	0	129	143	149	140	134	135	128
GCA_021020975.1	83	111	86	99	169	93	85	110	84	88	84	93	82	89	81	86	86	82	129	0	118	124	115	109	110	103
GCA_022209385.1	125	127	102	115	185	109	101	126	100	104	100	109	98	105	97	102	104	98	143	118	0	8	11	41	10	21
GCA_022209605.1	131	131	108	121	191	115	105	132	106	110	106	115	104	111	103	108	110	104	149	124	8	0	17	47	16	29
GCA_022209965.1	122	124	99	112	182	106	98	123	97	101	97	106	95	102	94	99	101	95	140	115	11	17	0	38	9	22
GCA_022209985.1	116	118	93	106	176	100	92	117	91	95	91	100	89	96	88	93	95	89	134	109	41	47	38	0	31	24
GCA_022210205.1	117	119	94	107	177	101	93	118	92	96	92	101	90	97	89	94	96	90	135	110	10	16	9	31	0	13
GCA_022210885.1	110	112	87	100	170	94	86	111	85	89	85	94	83	90	82	87	89	83	128	103	21	29	22	24	13	0
min: 1 max: 194
Percentage of reference genome covered by all isolates:	92.79
positions was found in all analyzed genomes	4930133
Size of reference genome:	5312744
